# Supplementary material for: Segmental Glomerulosclerosis Subclassification in the Oxford Classification System (MEST-C) Improves the International IgA Nephropathy Prediction Tool
Source: J Clin Med. 2026 May 22;15(11):4036. doi: 10.3390/jcm15114036 (PMC13257388; doi:10.3390/jcm15114036)
Supplement: Supplementary file 1 [file jcm-15-04036-s001.zip]

Archive with 1 entries (1 files):
- jcm-4283055-supplementary.pdf
